# Supplementary material for: Assessing Leadership Capacity in the Food System: The Issue Leadership Scale
Source: Foods. 2023 Oct 12;12(20):3746. doi: 10.3390/foods12203746 (PMC10606580; doi:10.3390/foods12203746)
Supplement: Supplementary file 1 [file foods-12-03746-s001.zip]

Archive with 1 entries (1 files):
- foods-2664153-supplementary.pdf
